# Supplementary material for: Influence of the Phenological Stage and Harvest Date on the Bioactive Compounds Content of Green Pepper Fruit
Source: Molecules. 2021 May 22;26(11):3099. doi: 10.3390/molecules26113099 (PMC8196862; doi:10.3390/molecules26113099)
Supplement: Supplementary file 1 [file molecules-26-03099-s001.zip]

Archive with 1 entries (1 files):
- molecules-1209758-supplementary.pdf
